# Supplementary material for: Adapting the WHO Behavioural and Social Drivers of Vaccination (BeSD) tools and Vaccination Attitudes Examination (VAX) scale for pregnant women in South Africa: Insights from a mixed-methods pilot study
Source: PLoS One. 2025 Nov 5;20(11):e0334854. doi: 10.1371/journal.pone.0334854 (PMC12588488; doi:10.1371/journal.pone.0334854)
Supplement: S2 File — (XLSX) [file pone.0334854.s002.xlsx]

## Sheet: Sheet1
record_id	age	education_level	family_size	employment	monthly_income	gestational_age	pregnancy_risk_status	race	hiv_status	BeSD COVID-19 covid_intention	BeSD COVID-19 confidence_in_benefits	BeSD COVID-19 family_norms	BeSD COVID-19 know_where_to_get_vaccine	BeSD COVID-19 affordability	BeSD routine childhood_confidence_in_vaccine_benefits	BeSD routine childhood family_norms	BeSD routine childhood intention_vaccinate	BeSD routine childhood know_where_vaccinate_child	BeSD routine childhood affordability	vax_scale_Q1	vax_scale_Q2	vax_scale_Q3	vax_scale_Q4	vax_scale_Q5	vax_scale_Q6	vax_scale_Q7	vax_scale_Q8	vax_scale_Q9	vax_scale_Q10	vax_scale_Q11	vax_scale_Q12	Knowledge and Attitudes Toward Maternal Vaccination_Q1	Knowledge and Attitudes Toward Maternal Vaccination_Q2	Knowledge and Attitudes Toward Maternal Vaccination_Q3	Knowledge and Attitudes Toward Maternal Vaccination_Q4	Knowledge and Attitudes Toward Maternal Vaccination_Q5	Knowledge and Attitudes Toward Maternal Vaccination_Q6	Knowledge and Attitudes Toward Maternal Vaccination_Q7
1	41	Primary	3	Employed	Low income	14		African	Hiv negative	1	1	0	0	2	1	0	1	0	2	1
2	28	Tertiary	1	Employed	Low income	32		African	Hiv negative	1	3	0	1	4	4	1	2	1	3	3												1
3	23	Secondary	2	Employed	Low income	28		African	Hiv negative	3	4	0	1	1	4	1	3	1	3	5	5	5	5	4	4	2	1	1	3	3	3	1	1	1	3	1	1	1
4	30	Secondary	4	Employed	Low income	32	High risk	African	Hiv positive	1	4	0	0	1	4	1	3	1	4	1	5	5	5	4	4	3	5	3	4	5	5	2	3	1	2	1	3	2
5	27	Secondary	5	Employed	Low income	13	Low risk	Coloured	Hiv negative	1	2	0	1	1	4	0	2	1	4	1	4	4	5	5	5	4	5	3	4	3	3	2	2	2	2	2	1	2
6	33	Secondary	4	Employed	Low income	30	High risk	African	Hiv negative	1	4	1	1	4	4	1	3	1	4	4	5	4	5	2	5	5	1	1	2	2	1	1	1	1	3	1	1	3
7	28	Secondary	5	Employed	Low income	33	High risk	Coloured	Hiv negative	1	2	0	0	2	4	0	2	1	2	4	3	3	3	3	3	3	3	3	4	4	4	2	1	1	2	1	2	2
9	29	Secondary	2	Employed	Low income	36	Low risk	White	Hiv negative	4	3	0	0	2	3	1	3	0	3	3	3	4	4	3	4	3	2	2	2	3	3	2	2	1	2	1	1	2
11	26	Secondary	2	Employed	Low income	39	Low risk	Coloured	Hiv negative	4	1	0	1	1	3	0	2	1	2	3	2	2	4	5	5	5	4	4	4	3	3	3	3	3	1	3	3	1
12	31	Tertiary	4	Employed	Low income	39	Low risk	African	Hiv negative	1	2	0	1	2	4	1	2	1	3	2	2	4	4	3	5	3	3	1	1	1	2	2	2	2	1	1	2	2
13	38	Secondary	5	Employed	Low income	39	Low risk	Coloured	Hiv negative	4	4	1	1	1	4	1	3	1	1	5	5	5	4	4	4	1	1	1	1	1	3	1	1	1	3	1	3	3
14	38	Secondary	4	Employed	Low income	5	High risk	African	Hiv negative	3	2	1	1	4	4	1	3	1	4	4	3	4	3	3	3	5	1	1	3	5	3	1	1	1	2	1	1	3
16	23	Secondary	4	Employed	Middle income	25	Low risk	African	Hiv negative	1	3	0	1	4	4	0	3	0	4	4	4	4	5	4	5	4	4	4	4	4	4	2	2	2	2	2	2	2
18	32	Secondary	3	Employed	Low income	34	Low risk	Coloured	Hiv negative	1	1	0	1	2	2	1	3	1	2	5	4	4	4	1	2	3	3	4	3	3	4	2	1	1	2	1	1	1
19	35	Secondary	2	Employed	Low income	23	Low risk	African	Hiv negative	1	1	0	1	1	4	1	2	1	4	1	4	1	5	5	5	5	5	5	5	3	3	3	2	2	2	3	1	1
21	33	Secondary	7	Employed	Low income	32	High risk	Coloured	Hiv negative	1	4	1	1	1	4	1	3	0	4	5	5	5	1	1	1	1	1	1	1	5	1	1	3	3	3	1	1	1
22	42	Tertiary	8	Employed	Low income	26	Low risk	African	Hiv negative	1	2	0	1	2	4	1	3	1	2	5	1	5	2	2	1	1	2	5	5	5	5	1	2	1	3	1	3	2
24	23	Secondary	2	Employed	Low income	36	Low risk	African	Hiv negative	4	3	1	1	3	3	1	2	1	3	3	5	5	5	4	1	1	1	1	1	1	1	1	1	2	3	1	2	3
26	31	Post-secondary certificate	2	Employed	Low income	21	Low risk	African	Hiv positive	1	1	0	1	1	4	1	3	1	2	1	1	1	3	4	4	3	3	2	4	3	3	2	3	2	2	3	3	2
27	21	Tertiary	9	Employed	Middle income	20	High risk	Coloured	Hiv negative	1	1	0	1	2	3	0	1	1	2	1	1	1	5	5	5	5	5	5	5	2	5	3	3	3	1	3	1	1
28	32	Secondary	4	Employed	Low income	20	Low risk	African	Hiv negative	1	2	0	1	2	2	0	1	1	2	5	5	5	4	4	5	2	1	1	4	1	4	1	1	1	3	1	1	2
29	32	Tertiary	3	Employed	Low income	20	Low risk	African	Hiv negative	3	3	0	0	1	4	1	3	0	1	5	4	4	4	4	4	3	3	4	3	4	4	2	2	3	2	2	3	2
31	39	Post-secondary certificate	5	Employed	Low income	22	Low risk	Asian	Hiv negative	1	1	1	1	1	3	1	3	1	3	4	4	4	3	2	4	3	4	4	3	4	4	2	2	1	2	1	2	1
32	36	Secondary	3	Employed	Low income	37	Low risk	African	Hiv positive	1	1	0	1	1	4	1	3	1	4	3	5	3	5	5	5	3	1	1	3	3	4	2	2	1	1	1	2	1
33	23	Secondary	2	Employed	Middle income	22	Low risk	African	Hiv negative	3	3	1	1	2	4	1	2	1	2	5	5	5	1	4	5	4	2	4	3	4	5	1	1	2	2	1	1	2
34	30	Tertiary	12	Employed	Low income	20	Low risk	African	Hiv negative	3	2	1	1	4	4	1	3	0	2	4	4	4	5	3	4	3	3	3	3	3	3	1	1	1	2	1	2	1
35	40	Secondary	3	Employed	Low income	16	Low risk	African	Hiv positive	1	2	0	1	1	4	1	3	1	4	4	3	5	3	2	4	4	3	3	3	3	3	1	1	1	2	3	3	3
36	21	Tertiary	1	Employed	Low income	21	Low risk	African	Hiv negative	1	1	0	1	1	4	1	3	1	2	4	4	4	3	3	5	5	5	4	4	2	3	2	2	2	2	1	1	2
37	41	Secondary	2	Employed	Low income	13	Low risk	African	Hiv negative	4	1	0	0	1	1	0	3	0	1	5	3	5	2	1	2	1	1	2	2	3	2	2	3	1	2	3	1	2
38	30	Secondary	2	Employed	Low income	35	Low risk	African	Hiv negative	1	1	0	1	1	4	1	3	1	2	3	3	3	3	3	3	3	3	3	3	3	3	1	1	1	2	2	2	2
39	19	Secondary	4	Employed	Low income	13	High risk	Coloured	Hiv negative	1	1	0	1	3	4	0	2	1	4	1	3	3	5	4	5	5	4	4	5	5	5	3	2	2	1	3	1	1
41	40	Secondary	2	Employed	Low income	24	High risk	African	Hiv negative	1	4	0	1	2	4	1	2	1	2	5	5	5	5	3	3	1	1	1	3	3	3	1	1	1	2	1	1	3
42	33	Tertiary	3	Employed	Low income	16	Low risk	Indian	Hiv negative	1	1	0	0	1	1	0	1	1	1	1	1	1	1	5	5	3	3	3	4	4	4	3	3	2	1	2	1	1
43	32	Tertiary	2	Employed	Low income	39	Low risk	African	Hiv negative	1	1	0	0	1	1	0	2	1	1	3	3	3	1	3	3	3	2	3	5	5	5	2	2	2	2	2	2	2
44	30	Post-secondary certificate	2	Employed	Low income	35	Low risk	African	Hiv negative	1	2	0	1	4	2	0	2	1	2	3	4	3	1	3	5	5	5	3	3	2	5	2	2	1	2	2	1	2
45	28	Secondary	3	Employed	Low income	26	High risk	Coloured	Hiv negative	1	1	0	0	3	4	0	3	1	3	1	1	1	5	1	4	4	4	4	4	2	1	3	1	2	2	3	1	1
47	35	Secondary	3	Employed	Low income	19	High risk	Coloured	Hiv negative	1	3	0	1	3	4	1	3	1	3	3	4	3	4	4	5	4	4	2	3	3	3	2	2	2	2	1	1	1
48	26	Secondary	3	Employed	Low income	30	High risk	Coloured	Hiv negative	1	3	0	1	3	4	1	3	1	3	5	4	4	3	3	4	2	1	1	3	3	3	1	1	1	2	1	2	3
49	34	Secondary	6	Unemployed	Low income	32	High risk	African	Hiv negative	4	4	1	1	4	4	0	3	1	4	5	5	5	4	1	2	1	1	1	1	2	1	1	3	3	3	2	1	3
50	41	Secondary	4	Unemployed	Low income	36	High risk	African	Hiv negative	3	3	1	1	4	4	1	3	1	4	2	4	4	1	4	4	2	3	3	4	4	4	1	1	1	2	1	1	1
51	35	Tertiary	4	Employed	Low income	36	High risk	Coloured	Hiv negative	1	1	0	1	1	4	1	2	1	2	2	2	2	4	4	4	3	2	2	2	4	2	2	2	2	2	2	2	2
53	34	Tertiary	3	Unemployed	Low income	27	High risk	African	Hiv negative	1	3	0	1	1	3	0	1	1	1	4	4	4	1	2	2	1	2	2	4	3	3	2	1	2	3	1	1	2
54	39	Secondary	1	Employed	Low income	23	High risk	Coloured	Hiv negative	4	3	0	1	2	4	1	2	0	2	4	2	2	4	3	4	4	4	4	4	4	4	1	3	1	1	1	1	3
55	36	Secondary	3	Unemployed	Low income	36	High risk	Coloured	Hiv negative	1	1	0	1	4	4	1	3	1	4	2	2	2	5	2	4	2	2	1	1	1	1	3	2	2	1	1	1	1
57	37	Secondary	4	Unemployed	Low income	36	High risk	African	Hiv negative	1	1	0	1	1	4	1	3	1	1	3	1	3	5	3	1	3	3	3	3	3	3	1	1	2	3	1	3	2
59	40	Secondary	4	Unemployed	Low income	31	High risk	African	Hiv positive	1	4	0	1	4	4	1	3	1	4	1	5	5	4	1	1	3	3	3	3	3	3	1	1	1	2	2	3	3
60	36	Secondary	5	Unemployed	Low income	32	High risk	African	Hiv negative	1	2	0	1	2	4	0	2	1	2	4	4	4	4	4	5	4	4	4	3	3	3	3	2	1	2	2	1	2
61	24	Post-secondary certificate	6	Unemployed	Low income	36	High risk	Coloured	Hiv negative	1	2	0	1	1	2	1	1	1	2	5	4	3	3	4	3	4	3	4	3	4	3	2	1	2	2	1	2	2
62	30	Tertiary	2	Employed	Low income	39	High risk	Coloured	Hiv negative	4	3	0	1	2	4	1	3	1	3	3	4	4	5	3	3	2	2	1	2	2	2	1	1	1	1	1	2	2
63	34	Secondary	7	Unemployed	Low income	40	High risk	Coloured	Hiv negative	1	4	0	0	3	4	1	3	1	2	4	3	4	1	1	5	3	2	1	3	3	1	1	3	1	3	1	1	3
64	26	Secondary	6	Employed	Low income	34	High risk	African	Hiv negative	1	3	1	0	4	4	1	2	1	3	3	5	4	5	3	5	1	1	1	3	1	3	1	1	1	2	1	1	2
65	36	Secondary	3	Employed	Low income	21	High risk	Coloured	Hiv negative	1	4	0	1	2	1	0	3	1	1	4	1	1	1	4	1	2	3	3	1	4	1	2	1	1	3	1	1	3
66	20	Tertiary	3	Unemployed	Low income	15	High risk	Coloured	Hiv negative	3	4	0	1	3	4	1	3	1	3	3	4	3	4	3	4	2	2	1	3	3	3	1	1	1	2	1	1	2
67	22	Secondary	7	Unemployed	Low income	36	High risk	African	Hiv negative	1	4	1	1	2	4	1	2	0	2	5	5	5	5	2	5	5	5	5	5	2	2	1	1	1	2	1	1	1
68	26	Tertiary	1	Unemployed	Low income	38	High risk	African	Hiv negative	1	1	0	0	1	4	0	2	1	1	3	3	3	3	4	3	3	3	3	4	3	3	2	2	2	2	1	2	1
71	30	Secondary	6	Unemployed	Low income	24	High risk	African	Hiv negative	1	4	1	1	4	4	1	3	1	4	5	5	5	4	1	5	1	1	1	3	1	1	1	1	1	3	1	1	3
73	30	Tertiary	2	Employed	Low income	18	Low risk	African	Hiv negative	1	2	0	1	3	4	1	3	0	3	3	3	3	5	4	5	3	3	2	3	1	5
74	39	Tertiary	4	Employed	Low income	6	Low risk	African	Hiv positive	1	1	0	1	4	4	1	3	1	4	3	5	4	5	1	2	4	2	3	5	5	5	2	3	3	1	1	1	1
75	19	Secondary	2	Employed	Low income	20	Low risk	African	Hiv negative	3	3	0	0	2	2	0	2	0	2	5	5	3	3	1	3	1	1	4	3	3	3	2	3	2	2	1	1	3
76	25	Post-secondary certificate	3	Unemployed	Low income	38	High risk	Coloured	Hiv negative	1	1	0	1	1	2	0	2	1	1	2	3	3	4	4	4	5	4	3	5	3	3	3	2	2	2	2	1	1
77	32	Secondary	4	Employed	Low income	20	High risk	African	Hiv negative	1	2	0	1	2	4	1	2	1	2	1	4	4	5	4	5	3	3	3	3	3	3	2	2	2	2	1	1	2
78	30	Primary	8	Unemployed	Low income	35	High risk	African	Hiv positive	1	1	0	1	1	4	1	3	1	4	5	5	5	3	5	4	5	5	4	5	5	3	3	1	3	3	3	3	1
79	31	Secondary	7	Employed	Low income	15	High risk	Coloured	Hiv negative	1	1	0	1	4	4	1	3	1	4	4	4	4	5	5	4	4	3	2	2	2	2	1	1	1	2	1	2	3
80	33	Secondary	7	Employed	Low income	36	High risk	African	Hiv negative	1	1	0	1	3	1	0	2	1	2	4	4	5	4	4	4	1	1	1	3	4	3	2	1	1	2	1	1	2
81	30	Tertiary	4	Employed	Low income	38	High risk	Coloured	Hiv negative	3	3	1	0	1	4	1	3	1	3	3	5	4	5	4	4	4	3	4	2	4	3	2	1	2	2	1	1	3
82	27	Secondary	2	Unemployed	Low income	22	Low risk	Coloured	Hiv negative	1	1	0	1	1	2	0	2	1	1	3	2	2	3	3	4	2	2	3	3	3	1	3	2	2	1	2	1	1
84	34	Secondary	4	Unemployed	Low income	37	High risk	African	Hiv negative	1	3	0	1	4	4	1	3	1	4	4	4	4	1	2	3	3	3	2	5	3	3	1	1	1	2	1	1	2
85	34	Tertiary	2	Employed	Low income	28	Low risk	African	Hiv negative	4	4	1	0	3	4	1	3	1	4	5	5	5	1	1	1	1	1	1	1	1	1	1	1	1	3	1	3	3
87	28	Tertiary	2	Employed	Low income	23	High risk	Coloured	Hiv positive	4	4	0	1	2	4	1	3	1	2	4	4	4	5	5	5	5	5	1	1	1	4	1	1	1	3	1	1	1
89	34	Secondary	4	Unemployed	Low income	24	High risk	Coloured	Hiv negative	1	1	0	0	1	1	0	1	0	1	5	2	1	2	5	2	2	5	5	2	5	2	2	2	2	2	2	2	2
90	29	Secondary	4	Unemployed	Low income	26	High risk	African	Hiv negative	4	4	1	1	1	4	1	3	1	4	5	5	5	1	3	4	3	1	5	5	5	5	1	1	1	2	1	1	3
91	25	Secondary	2	Unemployed	Low income	22	High risk	Coloured	Hiv negative	4	4	0	1	1	4	1	3	1	1	5	5	5	1	1	5	1	1	1	1	1	1	1	1	3	3	1	1	3
92	26	Secondary	5	Employed	Low income	16	High risk	African	Hiv positive	2	4	1	1	2	4	1	3	1	4	4	4	4	5	3	5	5	4	3	2	1	3	1	1	1	2	1	2	2
93	27	Secondary	3	Employed	Low income	18	High risk	Coloured	Hiv negative	4	4	0	0	3	4	1	3	1	4
94	35	Secondary	3	Unemployed	Low income	30	High risk	Coloured	Hiv negative	1	2	0	0	1	4	1	3	1	1	5	5	4	3	4	4	4	4	2	3	3	4	1	2	2	2	1	1	2
95	21	Secondary	5	Unemployed	Low income	28	High risk	Coloured	Hiv negative	1	2	0	1	2	4	1	2	1	3	4	4	3	5	4	5	3	3	3	4	2	1	3	2	1	3	1	1	2
96	31	Secondary	7	Employed	Low income	27	High risk	African	Hiv positive	4	2	0	0	4	4	1	3	1	1	1	1		4	1	2	4	1	1	2	2	2	1	1	1	2	2	1	3
97	32	Secondary	2	Unemployed	Low income	28	High risk	African	Hiv positive	4	4	0	1	4	4	1	2	1	4	4	5	4	1	5	3	1	1	2	1	3	4	1	1	1	3	1	1	3
98	25	Post-secondary certificate	5	Unemployed	Low income	39	High risk	African	Hiv negative	1	1	1	0	3	3	1	3	1	3	1	5	3	4	1	3	3	3	3	3	4	2	1	2	2	3	1	2	2
